# Supplementary material for: Maximising the Potential of Reactive Carbon Support with Cobalt Active Phase for the Oxygen Evolution Reaction
Source: Molecules. 2025 Mar 29;30(7):1522. doi: 10.3390/molecules30071522 (PMC11990261; doi:10.3390/molecules30071522)
Supplement: Supplementary file 1 [file molecules-30-01522-s001.zip]

Archive with 1 entries (1 files):
- molecules-3561873-supplementary.pdf
